# Supplementary material for: Trends and Determinants of Full Immunisation among Children Aged 12–23 Months: Analysis of Pooled Data from Mozambican Household Surveys between 1997 and 2015
Source: Int J Environ Res Public Health. 2023 Jan 31;20(3):2558. doi: 10.3390/ijerph20032558 (PMC9915409; doi:10.3390/ijerph20032558)
Supplement: Supplementary file 1 [file ijerph-20-02558-s001.zip]

Archive with 1 entries (1 files):
- ijerph-2051027-supplementary.pdf
